# Supplementary material for: Rapid Quantum Magnetic IL-6 Point-of-Care Assay in Patients Hospitalized with COVID-19
Source: Diagnostics (Basel). 2022 May 7;12(5):1164. doi: 10.3390/diagnostics12051164 (PMC9139897; doi:10.3390/diagnostics12051164)
Supplement: Supplementary file 1 [file diagnostics-12-01164-s001.zip]

Archive with 1 entries (1 files):
- diagnostics-1669029-supplementary.xlsx
