# Supplementary material for: Rapid Quantum Magnetic IL-6 Point-of-Care Assay in Patients Hospitalized with COVID-19
Source: Diagnostics (Basel). 2022 May 7;12(5):1164. doi: 10.3390/diagnostics12051164 (PMC9139897; doi:10.3390/diagnostics12051164)
Supplement: Supplementary file 1 [file diagnostics-12-01164-s001.zip › diagnostics-1669029-supplementary.xlsx]

## Sheet: Sheet1
		IL-6 (pg/ml)
ID	Replicate	QDTI10	QDTI80	Luminex
4	1	29.35	44.56	1
4	2	31.53	47.79	1
4	3	42.55	47.79
4	4	33.74	58.87
21	1	62.78		34
21	2	51.67	90.39	38
21	3	63.22	78.68
21	4	41.29
67	1	36.48		1.5
67	2	43	34.43	1.5
67	3	27.5	31.86
67	4	33.03
106	1	116.45	151.82	129.5
106	2	72.68	146.08	143
106	3	119.08	188.29
106	4	89.64
145	1	16.11	49.28	21.5354
145	2	20.39	9.93	21.5354
145	3	26.57	27.16
145	4	32.62	42.3
165	1	33.68		45.4041
165	2	44.42	97.77	45.4041
165	3	44.66	94.2
165	4	39.5
203	1	45.32	42.8	42.6
203	2	57.95	61.06	41
203	3	33.87	10.53
203	4	37.93	21
212	1		200.52	246.9
212	2	105.96	196.84	252
212	3	111.86	194.88
212	4	98.92
218	1		37.5	3.2
218	2	31.66	53.48	4.1
218	3	30.67	39.78
218	4	24.27	53.48
252	1	401.92	1430.49	3708.12
252	2	189.23	1025.27	3561.82
252	3	372.9	517.06
252	4	321.01
257	1	50.82	36.48	21.5918
257	2	67.01	19.09	20.9871
257	3	56.95	24.5
257	4	55.81
306	1	82.02	96.58	91.48
306	2	49.74	119.64	91.5
306	3	71.56	123.2
306	4
327	1	40.75	40.79	15.0442
327	2	41.22	55.93	12.3977
327	3	39.26	35.46
327	4	43.24	64.22
345	1	50.97	99.2	15.1003
345	2	64.43	117.02	14.5349
345	3	55.54	83.23
345	4
350	1	82.29		122.476
350	2	113.81	212.35	123.596
350	3	97.49	248.42
350	4	75.92
355	1	45.78	163.83	45.5024
355	2	56.95	130.34	45.5024
355	3	52.37	186.58
355	4	42.62
400	1	68.97	202.97	62.3064
400	2	69.52	231.27	60.9512
400	3	60.44	193.17
400	4
433	1	25.19	38.77	9.96014
433	2	28.78	32.37	10.3845
433	3	24.48	30.3
433	4		26.89
443	1	56.03		71.8612
443	2	44.56	130.34	74.9882
443	3	69.39	114.65
443	4	61.23
464	1	61.34	76.52	63.3251
464	2	97.7		63.7606
464	3	64.19	71.23
464	4		73.4
510	1	15.28	92.53	24.1461
510	2	19.58	115.36	24.5249
510	3	21.7	59.11
510	4	23.44	112.27
512	1	23.51		6.10234
512	2	22.74	9.33	5.8728
512	3	28.16	14.89
512	4	25.59
524	1	30.55	126.77	13.8
524	2	45.99	142.5	14.21
524	3	34.1	106.33
524	4	40.44	143.45
537	1		63.01	11.9323
537	2	32.62	59.36	11.0294
537	3	33.39	70.51
537	4		67.61
552	1	75.44	331.13	120.409
552	2	58.26	302.38	122.086
552	3	89.84	201.25
552	4	103.4	324.07
601	1	53.96	69.3	26.272
601	2	61.15	84.66	27.075
601	3	65.57	49.03
601	4		93.01
608	1	26.91	63.49	9.79804
608	2	22.93	79.88	9.60851
608	3	26.2	77
608	4	23.14
628	1	77.13	165.75	69.0962
628	2	101.6	133.91	67.1869
628	3	86.81	84.42
628	4	46.77
658	1	209.82	439.81	209.609
658	2	125.87	298.41	197.227
658	3	132.59	454.37
658	4	251.38	525.54
679	1	332.46	1187.66	629.794
679	2	261.68	879.98	574.309
679	3	432.46	1294.25
679	4	297.42
690	1	16.32		1.41289
690	2	16.05	31.6	1.03214
690	3	15.25	31.86
690	4		31.6
696	1		69.54	0.641291
696	2	26.76	64.95	1.03214
696	3	26.85	50.77
696	4	26.98	68.82
737	1		176.62	95.6086
737	2	65.65	256.83	100.484
737	3	76.37	226.52
737	4	64.55	318.41
743	1		111.56	95.5122
743	2	101.93	139.39	96.4764
743	3	109.25	143.93
743	4		120.35
746	1		48.04	17.395
746	2	33.19	11.71	16.5598
746	3	34.03	<1.4
746	4	32.01	4.57
